# Supplementary material for: Genomic exploration of the endangered oriental stork, Ciconia boyciana, sheds light on migration adaptation and future conservation
Source: Gigascience. 2024 Oct 22;13:giae081. doi: 10.1093/gigascience/giae081 (PMC11494145; doi:10.1093/gigascience/giae081)
Supplement: giae081_Supplemental_Files [file giae081_supplemental_files.zip]

Archive with 2 entries (2 files):
- Supplementary-Figures.docx
- Supplementary-tables.xlsx
