# Supplementary material for: Genomic exploration of the endangered oriental stork, Ciconia boyciana, sheds light on migration adaptation and future conservation
Source: Gigascience. 2024 Oct 22;13:giae081. doi: 10.1093/gigascience/giae081 (PMC11494145; doi:10.1093/gigascience/giae081)
Supplement: giae081_Supplemental_Files [file giae081_supplemental_files.zip › Supplementary-tables.xlsx]

## Sheet: Table S1
Table S1. Statistics of sequencing data for genome assembly and gene annotation.
Library	Insert size	TotalBases(Gb)	TotalReads
ONT	-	111.36	4.41 M
Hi-C	350bp	121.77	811.78 M
WGS	350bp	86.51	432.54 M
RNA	-	15.17	101.12 M

## Sheet: Table S2
Table S2. Genomic statistics of the C. boyciana assembly.
	scaffold		contig
	length (bp)	number	length (bp)	number
max length	220403942	-	131589000	-
N10	220403942	1	131589000	1
N20	169410058	2	87530000	3
N30	169410058	2	85117437	4
N40	128798500	3	50581000	6
N50	102765642	4	35788150	9
N60	72607500	6	25114000	13
N70	67694137	8	22026000	18
N80	44820500	10	13411399	25
N90	15575500	16	7536214	37
Total length	1240615254	-	1240549340	-
number>=100bp	280	-	429	-
number>=2000bp	247	-	395	-
GC rate	0.424	-	0.424	-
Genome size	1240615254	-	1240549340	-

## Sheet: Table S3
Table S3. BUSCO analysis of the whole genome and the gene set of the C. boyciana genome.
Level	BUSCO assessment results	Database	Parameter
Genome	C:97.6% [S:97.1%, D:0.5%], F:0.4%, M:2.0%, n:8338	aves_odb10	-m genome
Gene set	C:95.5% [S:95.1%, D:0.4%], F:2.9%, M:1.6%, n:8338	aves_odb10	-m proteins

## Sheet: Table S4
Table S4. Statistics of sequencing data mapped to the C. boyciana genome which were used for the assembly and gene annotation.
Data	Library	Mapping rate (%)	Coverage (%)	Depth (×)
Hi-C	E100033076_L01_57 & E100033076_L01_58	99.89	98.32	88.16
WGS	DP8400028859TR_L01_216	99.73	99	64.13
RNA	V350046460_L03	94.84	-	-
RNA	V350046460_L04	94.75	-	-

## Sheet: Table S5
Table S5. Transposable elements (TEs) statistics in our assembly.
Type	Length (bp)	% of genome
Trf	18234554	1.4698
Repeatmasker	89695846	7.22995
Proteinmask	42020798	3.38709
Denovo	80983264	6.52767
Total	129087995	10.4052

## Sheet: Table S6
Table S6. Statistics of identified Repeats by De novo method in C. boyciana genome.
Type	Length (bp)	% of genome
DNA	1023052	0.082463
LINE	44268368	3.56826
SINE	175392	0.014138
LTR	33931644	2.73507
Satellite	0	0
Simple_repeat	1519491	0.122479
Unknown	2398998	0.193372
Total	1245015	0.100355

## Sheet: Table S7
Table S7. Transposable elements in the C. boyciana assembly.
Type	Repbase TEs		TE proteins		De novo		Combined TEs
	Length (bp)	% in genome	Length (bp)	% in genome	Length (bp)	% in genome	Length (bp)	% in genome
DNA	8204856	0.661354	23289	0.001877	1023052	0.082463	9015669	0.72671
LINE	54360842	4.38176	35251046	2.84142	44268368	3.56826	69951893	5.63848
SINE	1458022	0.117524	0	0	175392	0.014138	1561481	0.125863
LTR	26568694	2.14157	6767168	0.545469	33931644	2.73507	42903563	3.45825
Other	4412	0.000356	0	0	0	0	4412	0.000356
Unknown	0	0	0	0	1245015	0.100355	1245015	0.100355
Total	89695846	7.22995	42020798	3.38709	77064775	6.21182	113241632	9.12786

## Sheet: Table S8
Table S8. Statistics of annotations for the C. boyciana gene set.
Item	C. boyciana
The total number of gene	15609
The total gene length	382866181
The average of mRNA length	24528.5
The average of CDS length	1711.01
The total number of exons	153526
The average of exon number	9.84
The average of exon length	173.96
The total number of introns	137917
The total intron length	356159038
The average of intron length	2582.42

## Sheet: Table S9
Table S9. Statistics on functional annotation of the C. boyciana gene set.
	Total genes	Swissprot	KEGG	TrEMBL	Interpro	GO	Overall annotated genes
Number	15609	15452	14459	15609	15552	12170	15609
Percentage	1	0.9899	0.9263	1	0.9963	0.7797	1

## Sheet: Table S10
Table S10. Statistics of ncRNA annotation.
Type		number	Average length (bp)	Total length (bp)	% of genome
miRNA		208	82.95	17254	0.001391
tRNA		440	75.49	33214	0.002677
rRNA	rRNA	152	180.32	27408	0.002209
	18S	13	332.92	4328	0.000349
	28S	67	223.58	14980	0.001207
	5.8S	2	158.5	317	2.6e-05
	5S	70	111.19	7783	0.000627
snRNA	snRNA	274	121.64	33328	0.002686
	CD-box	123	90.39	11118	0.000896
	HACA-box	75	141.49	10612	0.000855
	splicing	61	147.66	9007	0.000726

[truncated: 9 more sheets: Table S11, Table S12, Table S13, Table S14, Table S15, Table S16, Table S17, Table S18, Table S19]
